# Supplementary material for: Benefits of Parent Training in the Rehabilitation of Deaf or Hard of Hearing Children of Hearing Parents: A Systematic Review
Source: Audiol Res. 2021 Dec 13;11(4):653–72. doi: 10.3390/audiolres11040060 (PMC8698273; doi:10.3390/audiolres11040060)
Supplement: Supplementary file 1 [file audiolres-11-00060-s001.zip]

Archive with 1 entries (1 files):
- audiolres-1423918-supplementary.pdf
